# Supplementary material for: Comparison of clinical and microbiological features between mucoid and non-mucoid Pseudomonas aeruginosa in non-cystic fibrosis bronchiectasis
Source: Microbiol Spectr. 2026 Feb 17;14(4):e03950-25. doi: 10.1128/spectrum.03950-25 (PMC13055210; doi:10.1128/spectrum.03950-25)
Supplement: Table S1 — Primers used in this study. [file spectrum.03950-25-s0001.xlsx]

## Sheet: Table S1
Supplementary Table S1. Primers used in this study.
Primer	Sequence (5' - 3')
algD-RT-F	CATTGGTGTGGATGTCTC
algD-RT-R	GACGCAGATGAACGATAC
alg8-RT-F	TGATGGAAACTTACAAAC
alg8-RT-R	GATAAGCAGGATGAAATC
alg44-RT-F	ATGCTCAATACCCTCCAG
alg44-RT-R	GGTGACGAAGTACAGGTT
algK-RT-F	CTCTACTACGACGGCAAG
algK-RT-R	CTTCTGCGGATAGACCTT
algU-RT-F	CGATCTGCTGGTACTGAA
algU-RT-R	ACGGTATGCCTTGATGAA
mucA-RT-F	GATCACCAACTCCTCGTC
mucA-RT-R	GCTCTCTGTACCACTGAC
mucB-RT-F	CCTGTTGCTTTTGCTTGG
mucB-RT-R	TGCCTTGGAAACTGTTCT
motA-RT-F	AGGTAGTCGCAGACATAG
motA-RT-R	TACGAGATCCTCAACAAGA
fliC-RT-F	AGCAGTCCACCAATATCC
fliC-RT-R	GGAGATACGGGTCAGTTC
flgK-RT-F	AGCAAGACCTTCAATACC
flgK-RT-R	CTCTGGCTGAGATTGTTC
pilA-RT-F	TACGGTTCAGAGTGATAA
pilA-RT-R	TTGGTACTACTGCTTCTA
pilT-RT-F	ATGGGAGAAGTGTTCAAA
pilT-RT-R	GTGTTGTTCAGGTAATCG
exoS-RT-F	AGGGAGGTGGAGAGATAG
exoS-RT-R	GGCTGAACAGGTAGTGAA
exoT-RT-F	TCTATACCAACGGCGAGTA
exoT-RT-R	GTCTTCACGACCTGTTCAG
exoY-RT-F	CATATCCTCCCTGCCATAG
exoY-RT-R	CCGATTATGACCTCTTCCT
lasA-RT-F	CTGAATGACGACCTGTTC
lasA-RT-R	GGGTTGATGCTGTAGTAG
lasB-RT-F	TGTACTTGCCGATCTTCTG
lasB-RT-R	CAACGTCTCCTACCTGATT
clpV1-RT-F	GAATGTCATCACCATCAAC
clpV1-RT-R	CTTCTCCACTTCATCCAG
hcp1-RT-F	ATGGCTGTTGATATGTTC
hcp1-RT-R	GACTTGTCGATGTACTTG
pldA-RT-F	AGTTGAGTGCTTATCTGT
pldA-RT-R	GTTGAGTCTGGCTGATAT
pldB-RT-F	CTATAAGGTGTCACGACAT
pldB-RT-F	AAACTTCAAACTCTGGAATC
mexB-RT-F	GGTACTGGAACTGGGTAAC
mexB-RT-F	GAGCATGAGGAACTTGTTG
mexY-RT-F	CTTCCTGGTAATGGTCCTT
mexY-RT-F	CCAACGACATCTACTTCAAG
ampC-RT-F	AGAAGGACCAGGCACAGAT
ampC-RT-F	AACACTTGCTGCTCCATGA
oprD-RT-F	CACGGTTGAAATAGTAGTTG
oprD-RT-F	ATGAAAGTGATGAAGTGGAG
oprM-RT-F	GAAGATCCAGAAGGACATCAAC
oprM-RT-F	CAACTGCTCGGTGAAGGTA
