# Supplementary material for: Comparison of clinical and microbiological features between mucoid and non-mucoid Pseudomonas aeruginosa in non-cystic fibrosis bronchiectasis
Source: Microbiol Spectr. 2026 Feb 17;14(4):e03950-25. doi: 10.1128/spectrum.03950-25 (PMC13055210; doi:10.1128/spectrum.03950-25)
Supplement: Table S2 — MICs of tested antibiotics for Pseudomonas aeruginosa isolates included in this study (mucoid and non-mucoid). [file spectrum.03950-25-s0002.xlsx]

## Sheet: Sheet1
Supplementary Table S2. Minimum inhibitory concentrations (MICs) of tested antibiotics for Pseudomonas aeruginosa isolates included in this study (mucoid and non-mucoid).
Isolate No.	Mucoid phenotype	IPM	MEM	FEP	CAZ	CZA	ATM	CIP	AMK	TOB	TZP	COL
1	Non-mucoid	32	8	8	8	4	16	1	32	2	8	0.5
2	Mucoid	4	2	1	2	2	1	0.5	8	1	4	0.5
3	Non-mucoid	0.25	0.5	2	2	1	1	0.5	16	0.5	8	0.25
4	Mucoid	32	64	2	4	2	16	2	8	1	8	1
5	Mucoid	0.25	2	4	16	4	4	1	2	1	8	0.25
6	Non-mucoid	16	8	8	8	4	16	2	8	1	8	0.125
7	Non-mucoid	4	2	4	4	8	0.5	1	16	0.5	8	0.125
8	Non-mucoid	4	2	0.25	4	2	1	1	2	1	8	0.125
9	Non-mucoid	0.25	0.5	16	64	4	32	1	128	2	4	0.5
10	Mucoid	16	32	4	4	8	0.5	1	8	1	4	1
11	Mucoid	0.5	2	4	8	8	4	1	32	2	8	0.5
12	Mucoid	32	64	2	4	2	0.5	2	8	1	4	0.5
13	Non-mucoid	8	8	2	4	2	0.5	2	8	1	4	0.5
14	Non-mucoid	1	1	0.5	2	2	0.5	1	2	1	4	0.125
15	Non-mucoid	4	2	16	32	16	4	1	8	1	8	1
16	Non-mucoid	128	32	64	128	64	128	2	32	1	128	0.5
17	Mucoid	4	4	64	128	8	4	0.5	16	1	4	0.125
18	Non-mucoid	2	4	4	4	8	1	1	2	2	4	0.125
19	Non-mucoid	4	2	8	16	8	4	0.5	8	1	4	0.5
20	Non-mucoid	1	2	4	2	2	1	4	8	1	8	0.5
21	Mucoid	0.5	1	2	2	1	0.5	4	8	1	8	0.25
22	Non-mucoid	4	2	16	32	2	4	1	16	1	8	0.125
23	Mucoid	16	8	16	32	4	4	2	8	1	16	0.125
24	Mucoid	2	4	2	8	4	4	0.5	8	0.25	4	0.5
25	Mucoid	64	8	16	4	4	4	0.25	8	1	8	0.5
26	Mucoid	0.25	8	4	4	4	16	0.5	32	1	8	0.5
27	Non-mucoid	4	2	4	16	8	16	0.25	8	0.5	8	64
28	Mucoid	64	16	16	4	4	4	1	8	1	8	0.125
29	Non-mucoid	0.25	0.5	4	16	4	4	0.5	8	0.5	8	0.25
30	Non-mucoid	0.5	1	2	8	4	4	1	2	1	8	0.25
31	Mucoid	32	8	8	64	8	16	1	8	1	8	0.5
32	Mucoid	4	4	4	4	4	1	4	64	1	8	0.5
33	Mucoid	1	2	8	8	4	4	2	16	1	4	0.5
34	Mucoid	0.5	1	0.25	4	1	1	0.5	8	1	8	0.25
35	Mucoid	1	1	0.25	1	1	1	0.5	2	0.5	4	0.5
36	Non-mucoid	2	2	2	8	4	4	2	8	1	4	0.5
37	Non-mucoid	32	64	8	8	8	16	2	2	0.25	8	1
38	Non-mucoid	4	4	2	16	8	1	2	8	1	8	0.5
39	Non-mucoid	32	64	32	32	16	32	2	32	1	64	0.5
40	Non-mucoid	0.5	1	8	16	4	1	0.25	16	1	8	0.25
41	Mucoid	32	8	32	64	32	16	1	32	2	16	1
42	Mucoid	4	4	2	32	4	1	1	16	1	4	0.5
43	Non-mucoid	32	8	4	32	4	1	0.5	8	1	4	0.125
44	Mucoid	64	4	16	4	4	0.5	2	8	1	4	0.125
45	Mucoid	128	128	64	64	8	128	2	8	1	64	0.5
46	Mucoid	128	64	2	64	4	16	1	8	1	8	0.5
47	Non-mucoid	4	2	2	1	2	0.5	0.5	8	0.5	4	0.125
48	Non-mucoid	8	8	8	32	8	16	0.5	8	1	64	0.125
49	Mucoid	0.5	1	2	2	2	1	0.5	8	2	4	0.25
50	Mucoid	2	64	1	32	8	8	0.5	16	2	16	0.5
51	Mucoid	16	16	32	64	8	128	2	8	1	64	0.5
52	Mucoid	4	4	32	128	8	128	4	8	1	64	0.5
53	Mucoid	2	1	16	64	8	8	1	8	0.5	4	0.5
54	Mucoid	4	4	16	64	8	64	4	8	1	4	0.5
55	Non-mucoid	32	64	16	8	8	16	2	32	0.5	4	0.5
56	Non-mucoid	32	64	32	8	8	1	2	8	1	4	0.5
57	Non-mucoid	128	64	8	32	8	0.5	2	32	1	4	0.5
58	Non-mucoid	128	64	4	4	4	0.5	0.5	2	0.5	4	1
59	Non-mucoid	32	16	8	8	8	16	0.5	32	2	4	0.125
60	Non-mucoid	32	32	64	128	128	8	0.5	16	4	16	0.5
61	Mucoid	1	2	64	128	64	8	1	8	1	4	1
62	Non-mucoid	32	4	4	16	4	16	2	8	1	8	0.125
63	Mucoid	8	8	16	8	4	16	2	16	2	8	0.5
64	Mucoid	4	4	4	32	16	4	1	16	1	8	0.5
65	Non-mucoid	4	2	0.5	4	4	1	4	64	1	8	0.25
66	Non-mucoid	4	2	4	8	8	2	0.5	8	1	8	0.5
Note: MICs are reported in mg/L. IPM, imipenem; MEM, meropenem; FEP, cefepime; CAZ, ceftazidime; CZA, ceftazidime–avibactam; ATM, aztreonam; CIP, ciprofloxacin; AMK, amikacin; TOB, tobramycin; TZP, piperacillin–tazobactam; COL, colistin.
